# Supplementary material for: Hypoxic Small Extracellular Vesicle Preconditioning of AC16 Cardiomyocytes Increase Caspase-3 and Caspase-8 Activity During Hypoxia
Source: Int J Mol Sci. 2025 Dec 17;26(24):12123. doi: 10.3390/ijms262412123 (PMC12733103; doi:10.3390/ijms262412123)
Supplement: Supplementary file 1 [file ijms-26-12123-s001.zip]

Archive with 1 entries (1 files):
- ijms-4012381-supplementary.pdf
